# Supplementary material for: Functional Characterization of a Novel PBX1 De Novo Missense Variant Identified in a Pediatric Patient with CAKUT
Source: Genes (Basel). 2025 Nov 7;16(11):1346. doi: 10.3390/genes16111346 (PMC12652685; doi:10.3390/genes16111346)
Supplement: Supplementary file 1 [file genes-16-01346-s001.zip]

Archive with 1 entries (1 files):
- genes-3940097-supplementary.pdf
